# Supplementary material for: Differences in Measured and Self-Categorized Food Security Status and Related Coping Strategies among College Students
Source: Nutrients. 2022 Aug 30;14(17):3569. doi: 10.3390/nu14173569 (PMC9460733; doi:10.3390/nu14173569)
Supplement: Supplementary file 1 [file nutrients-14-03569-s001.zip]

Archive with 3 entries (3 files):
- Nutrients Table S1 Supplemental.pdf
- Nutrients Table S2 Supplemental.pdf
- Nutrients Table S3 Supplemental.pdf
